# Supplementary material for: Recent Evidences of Epigenetic Alterations in Chronic Obstructive Pulmonary Disease (COPD): A Systematic Review
Source: Int J Mol Sci. 2025 Mar 13;26(6):2571. doi: 10.3390/ijms26062571 (PMC11942187; doi:10.3390/ijms26062571)
Supplement: Supplementary file 1 [file ijms-26-02571-s001.zip]

Archive with 1 entries (1 files):
- ijms-3489783-supplementary.pdf
